# Supplementary material for: Assessing the Impact of the Pandemic on Treatment Outcomes for Cardiac Arrest Patients Utilizing Mechanical CPR: A Nationwide Population-Based Observational Study in South Korea
Source: J Pers Med. 2024 Oct 24;14(11):1072. doi: 10.3390/jpm14111072 (PMC11595693; doi:10.3390/jpm14111072)
Supplement: Supplementary file 1 [file jpm-14-01072-s001.zip]

Archive with 2 entries (2 files):
- Supplementary Figure S1.TIF
- Supplementary material.pdf
